# Supplementary material for: Peripheral versus Marrow Lipidomics in Patients with Severe Aplastic Anemia: Potential Indicators for Early Immunosuppressive Treatment Response
Source: Lipids. 2026 Jan 19;61(3):347–61. doi: 10.1002/lipd.70034 (PMC13144709; doi:10.1002/lipd.70034)
Supplement: Supplementary file 2 — Table S1: A complete list of lipid abbreviations and full names. [file LIPD-61-347-s002.xlsx]

## Sheet: Supplementary Table 1
Supplementary Table 1. A complete list of lipid abbreviations and full names.
Abbreviation	Full Name
ACar	Acylcarnitine
AcylGlcADG	Acylglucuronosyldiacylglycerol
BMP	Bismonoacylglycerophosphate
CE	Cholesteryl ester
Cer	ceramides
Cer-ADS	Ceramide alpha-hydroxy fatty acid-dihydrosphingosine
Cer-AP	Ceramide alpha-hydroxy fatty acid-phytospingosine
Cer-AS	Ceramide alpha-hydroxy fatty acid-sphingosine
Cer-BDS	Ceramide beta-hydroxy fatty acid-dihydrosphingosine
Cer-BS	Ceramide beta-hydroxy fatty acid-sphingosine
Cer-EODS	Ceramide Esterified omega-hydroxy fatty acid-dihydrosphingosine
Cer-EOS	Ceramide Esterified omega-hydroxy fatty acid-sphingosine
Cer-NDS	Ceramide non-hydroxyfatty acid-dihydrosphingosine
Cer-NP	Ceramide non-hydroxyfatty acid-phytospingosine
Cer-NS	Ceramide non-hydroxyfatty acid-sphingosine
CL	Cardiolipin
DAG	Diacylglycerol
DGDG	Digalactosyldiacylglycerol
DGTS	Diacylglyceryl trimethylhomoserine
FA	Free fatty acid
FAHFA	Fatty acid ester of hydroxyl fatty acid
GlcADG	glucuronosyldiacylglycerol
GM3	Ganglioside
HBMP	Hemibismonoacylglycerophosphate
HexCer-AP	Hexosylceramide alpha-hydroxy fatty acid-phytospingosine
HexCer-NDS	Hexosylceramide non-hydroxyfatty acid-dihydrosphingosine
HexCer-NS	Hexosylceramide non-hydroxy fatty acid-sphingosine
LDGTS	Lysodiacylglyceryl trimethylhomoserine
LPA	Lysophosphatidic acid
LPC	Lysophophatidylcholine
LPE	Lysophosphatidylethanolamine
LPG	Lysophosphatidylglycerol
LPI	Lysophosphatidylinositol
LPS	Lysophosphatidylserine
MAG	Monoacylglycerol
MGDG	Monogalactosyldiacylglycerol
OxPC	Oxidized phosphatidylcholine
OxPE	Oxidized phosphatidylethanolamine
OxPG	Oxidized phosphatidylglycerol
OxPI	Oxidized phosphatidylinositol
OxPS	Oxidized phosphatidylserine
PA	Phosphatidic acid
PC	Phosphatidylcholine
PE	Phosphatidylethanolamine
PEtOH	Phosphatidylethanol
PG	Phosphatidylglycerol
PI	Phosphatidylinositol
PMeOH	Phosphatidylmethanol
PS	Phosphatidylserine
SHexCer	Sulfur Hexosyl ceramide hydroxy fatty acid
SM	Sphingomyelin
SQDG	Sulfoquinovosyl diacylglycerol
TAG	triacylglycerol
